# Supplementary material for: Multifaceted Music Therapy for Depression in Dementia: A Network Meta-Analysis of Randomized Controlled Trials
Source: Eur J Investig Health Psychol Educ. 2024 Feb 11;14(2):351–67. doi: 10.3390/ejihpe14020024 (PMC10887713; doi:10.3390/ejihpe14020024)
Supplement: Supplementary file 1 [file ejihpe-14-00024-s001.zip]

Archive with 1 entries (1 files):
- ejihpe-2827786-supplementary.pdf
